# Supplementary material for: Detection of Trypanosoma cruzi DNA in Blood of the Lizard Microlophus atacamensis: Understanding the T. cruzi Cycle in a Coastal Island of the Atacama Desert
Source: Animals (Basel). 2025 Apr 26;15(9):1221. doi: 10.3390/ani15091221 (PMC12071183; doi:10.3390/ani15091221)
Supplement: Supplementary file 1 [file animals-15-01221-s001.zip]

Archive with 1 entries (1 files):
- animals-3490826-supplementary.pdf
